# Supplementary material for: Magnetotactic advantage in stable sediment by long-term observations of magnetotactic bacteria in Earth’s field, zero field and alternating field
Source: PLoS One. 2022 Feb 24;17(2):e0263593. doi: 10.1371/journal.pone.0263593 (PMC8870540; doi:10.1371/journal.pone.0263593)
Supplement: S1 Table — (XLSX) [file pone.0263593.s001.xlsx]

## Sheet: Fig. 3
	0h	2h	14.5h	21h
depth,mm	umol/L	umol/L	umol/L	umol/L
0	264.899	169.823	266.126	271.597
0.1	264.586	170.092	265.761	271.199
0.2	264.826	169.743	267.651	270.149
0.3	266.225	169.455	266.091	271.971
0.4	265.178	170.792	264.449	271.487
0.5	264.254	170.925	266.23	271.311
0.6	264.397	168.946	265.547	271.711
0.7	263.528	163.831	265.909	270.031
0.8	263.943	166.102	265.468	269.449
0.9	263.086	169.189	265.215	271.106
1	263.249	169.867	265.273	269.107
1.1	263.416	167.232	264.452	269.702
1.2	262.855	167.582	264.059	269.352
1.3	262.56	167.488	265.191	269.196
1.4	262.9	166.984	264.473	269.363
1.5	262.686	167.588	264.269	269.9
1.6	215.423	168.252	263.996	269.093
1.7	150.672	177.575	263.462	267.442
1.8	95.9122	172.688	263.5	267.975
1.9	54.4165	168.537	263.04	267.589
2	23.9953	176.922	247.687	267.701
2.1	5.66678	188.64	231.018	267.045
2.2	-0.02647	190.029	215.119	267.671
2.3	-0.47938	182.156	194.248	266.63
2.4	-0.6267	175.37	185.561	266.593
2.5	-0.11049	167.184	181.225	266.25
2.6	-0.183	164.544	177.518	266.509
2.7	-0.1502	165.776	175.046	266.063
2.8	-0.15941	170.233	172.832	265.928
2.9	-0.15078	178.125	169.416	265.654
3	-0.0564	185.596	170.216	265.247
3.1	-0.06388	190.025	165.154	264.495
3.2	-0.05122	189.393	158.428	243.111
3.3	-0.01151	188.412	154.064	227.784
3.4	-0.09956	188.49	151.348	215.752
3.5	-0.01554	186.436	156.526	205.968
3.6	-0.05697	182.159	149.434	197.349
3.7	-0.24285	179.05	149.45	191.548
3.8	-0.02072	174.314	154.247	188.663
3.9	-0.17725	168.553	147.132	184.133
4	-0.23767	168.029	148.34	178.504
4.1	-0.3522	174.812	145.296	166.381
4.2	-0.39708	181.532	144.784	151.823
4.3	-0.46039	186.623	144.492	141.893
4.4	-0.43104	191.608	143.456	152.699
4.5	-0.36083	194.245	146.723	138.642
4.6	-0.27048	188.255	145.234	135.546
4.7	-0.36543	178.193	145.259	133.692
4.8	-0.25264	171.068	152.039	133.274
4.9	-0.70669	169.075	150.363	140.366
5	-0.54556	168.446	144.49	141.539
5.1	-0.49894	168.28	142.414	148.968
5.2	-0.78668	169.606	142.593	158.525
5.3	-0.81546	169.329	142.293	166.535
5.4	-0.72396	168.441	141.491	163.926
5.5	-0.73144	169.651	140.84	150.658
5.6	-0.76712	169.788	141.318	134.542
5.7	-0.88682	175.401	141.942	134.116
5.8	-0.73719	178.11	140.694	132.939
5.9	-0.77057	169.63	141.362	141.767
6	-0.68022	167.389	141.572	186.181
6.1	-0.81891	170.398	139.404	146.774
6.2	-0.76424	174.278	136.892	136.354
6.3	-0.82524	172.767	135.126	136.068
6.4	-0.74928	175.733	134.417	136.755
6.5	-0.54959	174.97	135.821	137.471
6.6	-0.38442	174.285	138.47	138.224
6.7	-0.36716	173.809	143.876	138.241
6.8	-0.4719	174.233	144.779	138.053
6.9	-0.27566	174.443	142.717	137.638
7	-0.33723	173.807	141.53	138.93
7.1	-0.81546	170.247	141.474	150.935
7.2	-0.8402	165.718	140.611	136.045
7.3	-0.80395	159.707	138.542	136.136
7.4	-0.76769	153.303	135.835	134.833
7.5	-0.8638	144.921	132.454	135.088
7.6	-0.93228	134.681	128.882	133.382
7.7	-0.75446	124.321	127.016	128.298
7.8	-0.62613	114.01	126.198	128.988
7.9	-0.64914	100.087	126.167	133.048
8	-0.54268	88.7633	126.374	133.719
8.1	-0.21063	76.3302	126.802	131.979
8.2	-0.1151	63.3575	127.133	133.04
8.3	-0.19451	49.7896	127.363	132.105
8.4	-0.1738	37.9211	127.714	130.543
8.5	-0.11855	27.4083	127.988	131.398
8.6	-0.03741	20.357	128.188	129.109
8.7	0.07424	13.4851	127.975	133.45
8.8	0.04028	7.91249	127.87	136.266
8.9	-0.13409	2.25402	127.475	134.15
9	-0.05927	-0.07921	126.475	134.582
9.1	-0.01324	-0.47229	125.477	136.403
9.2	0.04086	-0.63192	125.245	131.113
9.3	0.07309	-0.65232	125.371	137.914
9.4	0.05237	-0.76514	126.122	132.674
9.5	-0.0282	-0.57311	127.477	114.302
9.6	-0.00863	-0.68833	128.892	127.158
9.7	0.00806	-0.96438	130.647	133.579
9.8	0.09783	-1.16842	132.531	132.265
9.9	0.22674	-1.0856	135.409	133.243
10	0.05812	-1.34425	136.982	138.088
10.1	-0.1525	-1.13181	139.588	137.468
10.2	-0.2722	-1.20203	143.615	137.806
10.3	-0.15941	-1.25664	145.103	132.637
10.4	-0.23249	-1.01419	142.942	118.421
10.5	-0.30788	-1.0442	142.934	111.03
10.6	-0.16862	-0.99679	143.501	141.029
10.7	-0.24573	-1.0646	144.591	157.398
10.8	-0.2112	-0.96258	145.31	127.815
10.9	-0.23537	-1.13241	143.38	130.793
11	-0.19509	-1.14321	144.24	134.037
11.1	-1.05601	-1.23323	148.215	126.819
11.2	-0.99961	-1.35806	149.017	111.655
11.3	-0.87416	-1.31725	144.49	126.766
11.4	-0.61807	-1.44507	135.09	132.69
11.5	-0.6854	-1.19182	130.568	133.986
11.6	-0.60368	-1.22723	131.764	121.966
11.7	-0.56512	-1.19843	135.492	127.562
11.8	-0.64512	-1.14922	139.506	127.206
11.9	-0.4155	-1.12761	147.693	124.434
12	-0.06043	-1.16062	150.208	141.15
12.1	0.20142	-0.86596	144.367	168.95
12.2	0.04431	-0.90197	136.651	158.882
12.3	0.08287	-0.76574	132.863	136.783
12.4	0.09898	-0.89177	132.475	132.347
12.5	0.00921	-0.97038	134.588	124.309
12.6	-0.22271	-0.98118	136.162	127.961
12.7	-0.21063	-0.65352	137.274	128.779
12.8	-0.3614	-0.11822	138.208	133.411
12.9	-0.20775	-0.23284	138.813	126.736
13	-0.39766	-0.18423	135.603	134.078
13.1	-0.31536	-0.22444	131.329	132.596
13.2	-0.27911	-0.17103	130.191	132.49
13.3	-0.27048	-0.14883	130.622	132.107
13.4	-0.23365	-0.33006	132.523	131.872
13.5	-0.06676	-0.26825	132.928	129.083
13.6	0.01784	-0.21244	125.969	131.768
13.7	0.10474	-0.24965	113.755	132.599
13.8	0.1479	-0.25745	110.98	132.756
13.9	0.1433	-0.11462	99.7536	133.41
14	0.04604	-0.14463	88.8931	131.966
14.1	-0.06618	-0.31026	77.4208	131.476
14.2	-0.03913	-0.19624	61.8793	132.45
14.3	0.00921	-0.20104	44.3041	133.182
14.4	-0.16344	-0.25505	28.5296	132.98
14.5	-0.79417	-0.09842	18.7768	132.882
14.6	-0.72223	-0.05701	12.7751	132.681
14.7	-0.49146	-0.39187	10.6061	132.511
14.8	-0.66411	-0.63672	10.4369	132.81
14.9	-0.65202	-0.25265	10.2419	133.493
15	-0.61807	-0.22324	10.1452	134.196
15.1	-0.62613	-0.17403	10.1866	135.798
15.2	-0.50988	-0.03721	10.2344	136.006
15.3	-0.55074	-0.11942	10.2413	135.36
15.4	-0.57376	-0.22024	10.258	133.649
15.5	-0.23767	-0.19144	10.4473	131.581
15.6	-0.19566	-0.25685	10.4007	128.771
15.7	-0.29522	-0.04501	10.4887	126.965
15.8	-0.29695	-0.05821	10.6689	126.214
15.9	-0.1761	-0.13863	10.5762	127.785
16	-0.22847	-0.11282	10.6044	128.101
16.1	-0.21926	-0.74774	10.5768	129.813
16.2	-0.20545	-0.40028	10.5722	132.698
16.3	-0.13927	-0.5497	10.5578	135.595
16.4	-0.58987	-0.47469	10.5336	135.95
16.5	-0.56167	-0.42548	10.445	133.958
16.6	-0.10359	-0.28085	10.4997	132.181
16.7	-0.10762	0.10202	10.4922	133.25
16.8	-0.30501	0.03901	10.5411	133.572
16.9	-0.37694	-0.03001	10.6205	133.503
17	-0.39881	-0.05161	10.6614	133.423
17.1	-0.50527	0.0036	10.609	130.583
17.2	-0.36888	0.05821	10.5969	123.801
17.3	-0.44427	0.06181	10.6015	122.987
17.4	-0.20315	-0.12122	10.502	127.914
17.5	0.02993	0.015	10.4795	132.259
17.6	0.06273	0.14643	10.5659	131.437
17.7	0.25551	0.12482	10.3144	124.608
17.8	0.21983	0.15063	10.3662	125.062
17.9	0.37176	0.06361	10.2741	127.721
18	0.32975	0.12662	10.4508	130.712
18.1	0.31594	0.04501	10.6666	131.292
18.2	0.25724	0.08102	10.8766	129.568
18.3	0.244	0.47949	10.7143	128.401
18.4	0.31191	0.24665	10.6257	128.085
18.5	-0.00345	0.24305	10.6395	126.947
18.6	-0.05007	-0.08882	10.559	122.403
18.7	-0.12315	-0.11162	10.4122	121.589
18.8	0.08632	-0.03601	10.4634	140.247
18.9	0.02359	-0.44828	10.483	149.575
19	-0.03741	-0.41108	10.3167	140.863
19.1	-0.08402	-0.40688	10.2303	139.599
19.2	-0.11222	-0.25685	10.2165	139.03
19.3	-0.12833	0.0228	10.239	138.296
19.4	-0.04892	-0.11042	10.14	137.672
19.5	0.08805	-0.08642	10.0117	138.463
19.6	0.1433	-0.10922	10.0387	140.654
19.7	0.04431	-0.5269	9.96276	138.879
19.8	0.05064	-0.34687	9.39936	135.931
19.9	0.10531	-0.28865	9.09953	132.26
20	-0.02475	-0.31446	9.16859	138.08
20.1	0.27335	-0.42968	9.20369	137.971
20.2	0.12603	-0.30306	8.97408	135.28
20.3	0.0023	-0.34807	8.98386	135.215
20.4	-0.05064	-0.26285	8.80373	127.667
20.5	0.04949	0.20644	8.60116	126.974
20.6	-0.06906	0.14643	8.66792	130.099
20.7	-0.24458	0.15063	8.64087	128.733
20.8	0.10186	0.12422	8.69094	127.179
20.9	0.03856	0.24185	8.26508	132.921
21	0.15308	0.28085	8.36924	137.059
21.1	0.26069	0.37207	8.22998	137.558
21.2	-0.03453	0.44048	8.06309	137.23
21.3	-0.2043	0.48789	8.13905	138.61
21.4	-0.07654	0.31626	8.11661	136.997
21.5	-0.0915	0.44828	7.93418	129.672
21.6	-0.10244	0.66613	8.47225	127.044
21.7	-0.25954	0.56411	8.25069	126.01
21.8	-0.2112	0.60011	7.32589	129.661
21.9	-0.10186	0.60551	7.50027	133.916
22	-0.23767	0.69073	7.37711	136.851
22.1	-0.15193	0.73394	7.45192	132.245
22.2	-0.01209	0.5413	7.14001	131.803
22.3	0.04374	0.40748	6.99672	131.671
22.4	-0.03165	0.72074	6.93744	131.614
22.5	0.03971	0.77715	6.51389	143.821
22.6	-0.02187	0.62772	6.60366	135.116
22.7	-0.06043	0.59351	6.83961	136.555
22.8	-0.13927	0.56591	7.19814	137.19
22.9	-0.17955	0.59291	6.72106	134.052
23	-0.20717	0.57671	7.20389	133.514
23.1	-0.09208	0.62172	6.93111	130.009
23.2	-0.05467	0.71473	6.95643	129.096
23.3	-0.12661	0.82576	6.29808	134.108
23.4	0.10416	0.71773	6.69747	132.03
23.5	0.03913	0.82095	5.96603	131.782
23.6	-0.37119	0.76394	6.04775	135.799
23.7	-0.3286	0.84076	6.05465	130.509
23.8	-0.40111	0.77835	5.72663	130.106
23.9	-0.48398	0.83896	5.56837	133.738
24	-0.25724	0.90617	5.44924	149.65
24.1	-0.10589	0.72914	5.41817	144.634
24.2	-0.28659	0.88097	5.86187	137.581
24.3	-0.31421	0.98178	5.98675	137.989
24.4	-0.35162	1.03699	5.92977	143.91
24.5	-0.34932	1.00039	5.76634	140.031
24.6	-0.34241	1.00939	5.76921	132.558
24.7	-0.30731	0.68953	5.68865	131.58
24.8	-0.3614	0.71173	5.59254	132.924
24.9	-0.29522	0.82215	5.53729	136.06
25	-0.30155	0.45609	5.51427	133.898
25.1	-0.28199	0.47469	5.36522	135.802
25.2	-0.35737	0.69433	5.48953	134.8
25.3	-0.21005	1.0886	5.18682	135.027
25.4	-0.27451	0.95358	5.14136	138.377
25.5	-0.23825	1.11321	5.06079	132.917
25.6	-0.1738	1.40126	5.00727	133.381
25.7	-0.19969	1.41807	4.87722	134.126
25.8	-0.18646	1.43847	5.01821	131.674
25.9	-0.263	1.40366	5.00209	130.197
26	-0.22329	1.40246	4.84096	131.11
26.1	-0.14272	1.40846	4.72126	131.415
26.2	0.27566	1.5927	4.79953	132.224
26.3	0.15883	1.48768	4.75751	133.696
26.4	-0.24228	1.6017	4.69191	134.772
26.5	-0.21868	1.92696	4.83521	135.233
26.6	-0.30903	1.65211	4.73622	132.656
26.7	-0.32803	1.5705	4.6522	130.667
26.8	-0.36658	1.66951	4.60041	130.218
26.9	-0.52139	1.67551	4.41223	130.193
27	-0.53002	1.24283	4.24649	130.399
27.1	-0.35162	1.34365	4.06118	130.645
27.2	-0.46039	1.36046	4.2649	131.471
27.3	-0.29983	1.5975	4.21426	132.939
27.4	-0.24055	1.049	4.4364	134.762
27.5	-0.22329	1.33765	4.38057	134.369
27.6	-0.18646	1.35385	4.17513	133.907
27.7	-0.17898	1.34365	4.3282	133.982
27.8	-0.30903	1.74933	4.3213	133.121
27.9	-0.11049	1.65571	4.21483	131.975
28	-0.08287	1.72892	4.11815	131.159
28.1	-0.22847	1.6227	4.22922	130.464
28.2	-0.19969	1.67191	4.18836	129.267
28.3	-0.3591	1.74693	4.09456	127.883
28.4	0.16977	1.56209	3.96105	126.523
28.5	0.06043	1.68332	4.04277	124.72
28.6	0.1807	1.64311	3.91386	121.837
28.7	0.11682	1.69772	4.01802	116.745
28.8	0.1433	1.67431	4.00133	109.869
28.9	0.02359	1.73853	3.97658	100.192
29	0.24458	1.77993	3.85631	90.0343
29.1	0.22329	1.66831	4.1193	78.9079
29.2	0.22386	1.6041	3.85631	68.7846
29.3	0.1502	1.5741	3.75445	58.2452
29.4	0.21868	1.30284	3.65029	47.5009
29.5	0.30903	1.29144	3.67331	38.795
29.6	0.67504	1.25304	3.61921	31.1601
29.7	0.29119	1.35625	3.6382	23.238
29.8	0.22041	1.48708	3.73776	14.52
29.9	-0.22099	1.5819	3.77056	8.74791
30	-0.17898	1.20983	3.68827	3.46786
30.1	-0.20257	1.65811	3.56396	1.04565
30.2	-0.22156	1.69832	3.47189	0.62958
30.3	-0.20948	1.72112	3.53749	0.23998
30.4	-0.16689	1.75353	3.37118	0.30443
30.5	-0.16689	1.62451	3.52713	0.25264
30.6	-0.06848	1.65811	3.56396	0.1502
30.7	-0.02762	1.66651	3.43793	0.2135
30.8	0.17207	1.6065	3.48455	0.01784
30.9	0.1433	1.5795	3.4857	0.27738
31	-0.01209	1.50448	3.06847	0.23307
31.1	0.05352	1.6005	2.94935	0.10359
31.2	0.17955	1.36346	3.04718	0.16574
31.3	0.09726	1.33765	2.86878	0.28371
31.4	-0.24573	1.44687	2.92057	0.45808
31.5	-0.18818	1.71392	3.08516	0.30213
31.6	-0.27911	1.63351	2.97985	0.45406
31.7	-0.35565	1.51348	2.81123	0.11625
31.8	-0.33781	1.55009	2.80375	-0.0282
31.9	-0.34989	1.45767	2.80145	-0.10128
32	-0.35737	1.49188	2.8072	-0.07481
32.1	-0.30673	1.50928	2.84806	-0.13812
32.2	-0.14272	1.5777	2.82562	-0.18128
32.3	-0.09898	1.51408	2.77785	-0.08978
32.4	-0.34759	1.47028	2.93439	-0.12143
32.5	-0.26875	1.42467	2.72836	-0.09035
32.6	-0.27623	1.41147	2.7675	-0.15365
32.7	-0.2066		2.74678	-0.17034
32.8	0.09956		2.76059	-0.22501
32.9	0.14214		2.75599	-0.10359
33	0.12028		2.55457	0.05237
33.1	0.04546		2.737	0.03223
33.2	0.09265		2.71743	-0.05352
33.3	0.1807		2.56262	-0.01439
33.4	0.16862		2.67139	-0.05985
33.5	0.21408		2.6524	-0.24861
33.6	0.04892		3.12717	-0.02705
33.7	-0.00748		2.19604	-0.14042
33.8	0.02475		2.86303	-0.08575
33.9	0.17495		2.95223	-0.04316
34	0.11279		2.61902	0.51621
34.1	0.17552		2.59082	0.02993
34.2	-0.01093		2.46652	-0.10359
34.3	0.06963		2.56435	0.01611
34.4	0.28544		2.60579	-0.11625
34.5	0.13869		2.59946	0.06043
34.6	0.17667		2.52061	-0.04777
34.7	0.10877		2.64434	0.04028
34.8	0.16977		2.67945	0.36716
34.9	0.07539		2.62247	0.15193
35	-0.07309		2.51256	-0.08229
35.1	0.11279		2.58967	0.27105
35.2	0.15826		2.54018	0.34932
35.3	0.1502		2.51946	0.37982
35.4	0.03568		2.54306	0.35047
35.5	-0.04316		2.50623	0.27796
35.6	0.04316		2.63341	0.1807
35.7	0.01611		2.21676	0.25609
35.8	0.06733		2.01822	0.24113
35.9	0.23767		2.33646	0.21638
36	0.06791		2.22482	0.2981
36.1	0.28889		2.37041	0.30616
36.2	0.02244		2.40322	0.20084
36.3	-0.15596		2.13216	0.49549
36.4	0.06503		2.30078	0.28084
36.5	0.08344		2.17302	0.36888
36.6	-0.02993		2.11547	0.45578
36.7	-0.45003		2.19144	0.28544
36.8	-0.28199		2.11778	0.26702
36.9	-0.39363		2.18683	0.20832
37	-0.28659		2.06771	0.21868
37.1	-0.04661		2.19662	0.32745
37.2	-0.00633		2.57586	0.37521
37.3	0.0541		2.49644	0.30501
37.4	0.08057		2.54133	0.40514
37.5	0.06503		2.52234	0.46672
37.6	-0.15711		2.40609	0.44542
37.7	-0.02877		2.61327	0.44197
37.8	0.27853		2.37156	0.58527
37.9	0.43679		2.41818	0.42758
38	0.42125		2.43314	0.32572
38.1	0.31594		2.42048	0.39651
38.2	0.5703		2.25762	0.31652
38.3	0.65663		2.2697	0.54728
38.4	0.53865		2.27258	0.55822
38.5	0.75964		2.21676	0.57203
38.6	0.66929		2.28236	0.5703
38.7	0.64627		2.23	0.65605
38.8	0.31249		2.1195	0.54153
38.9	0.25897		2.10339	0.47938
39	0.2722		2.1172	0.64627
39.1	-0.27508		2.12583	0.61404
39.2	-0.23767		2.24496	0.54498
39.3	-0.17322		2.11145	0.59045
39.4	-0.17495		2.06713	0.60944
39.5	-0.22904		2.04987	0.61404
39.6	-0.18991		1.90657	0.18243
39.7	-0.03971		1.9975	0.09668
39.8	-0.12948		1.85708	0.10301
39.9	-0.21063		1.68156	0.05755
40	-0.19221		1.73393	-0.06215
40.1	-0.20602		2.03778	0.05179
40.2	-0.29062		1.94628	-0.08575
40.3	-0.24803		1.9975	0.00748
40.4	-0.2066		2.01649	-0.0351
40.5	-0.23998		1.62919	-0.03626
40.6	-0.20832		1.55208	-0.03165
40.7	-0.26357		1.65048	0.08172
40.8	-0.10934		1.58545	0.12603
40.9	0.13351		1.40763	0.07194
41	-0.04834		1.69652	0.10244
41.1	0.1548		1.62286	0.31019
41.2	-0.23883		1.52848	0.39708
41.3	-0.05294		1.55495	0.51793
41.4	0.04143		1.59524	0.34069
41.5	-0.19682		1.46518	0.35795
41.6	0.02014		1.67178	0.12776
41.7	0.08517		1.77134	0.061
41.8	0.02762		1.70516	0.02072
41.9	0.18818		1.74141	-0.01151
42	0.08114		1.58143	0.75216
42.1	0.16631		1.54172	0.58814
42.2	0.10301		1.68501	0.57491
42.3	-0.13466		1.59121	0.45521
42.4	-0.36025		1.78918	0.46039
42.5	-0.39938		1.88298	0.50009
42.6	-0.61922		1.74947	0.06906
42.7	-0.2676		1.72933	0.09898
42.8	-0.28544		1.72702	0.1197
42.9	0.08344		1.66775	-0.05179
43	0.1433		1.69019	-0.21753
43.1	0.02187		1.74717	-0.00978
43.2	-0.43219		1.76443	0.0328
43.3	-0.2135		1.76558	0.02302
43.4	-0.18243		1.71609	0.0938
43.5	-0.18243		1.52906	0.19279
43.6	-0.06388		1.72184	-0.06273
43.7	0.05467		1.7581	0.5634
43.8	0.12776		1.70746	0.61864
43.9	0.05812		1.70228	0.67849
44	-0.061		1.65509	0.54038
44.1	-0.19912		1.66832	0.70554
44.2	-0.10934		1.53078	0.60483
44.3	-0.10934		1.6971	0.62095
44.4	-0.15308		1.67581	0.27853
44.5	0.19164		1.71379	0.39938
44.6	0.03395		1.70055	0.54038
44.7	-0.13696		1.53596	0.57376
44.8	-0.37176		1.66084	0.57778
44.9	-0.55879		1.83809	0.5703
45	-0.34241		1.77767	0.50412

## Sheet: Fig.4,Fig.5
	day 2			day 3			day 4			day 5			day 6			day 8			day 10			day 16			day 18			day 44		day 68			day 123
depth,mm	bavaricum counts/ul	cocci counts/ul		bavaricum counts/ul	cocci counts/ul		bavaricum counts/ul	cocci counts/ul		bavaricum counts/ul	cocci counts/ul		bavaricum counts/ul	cocci counts/ul		bavaricum counts/ul	cocci counts/ul		bavaricum counts/ul	cocci counts/ul		bavaricum counts/ul	cocci counts/ul		bavaricum counts/ul	cocci counts/ul		bavaricum counts/ul	cocci counts/ul	bavaricum counts/ul	cocci counts/ul		bavaricum counts/ul	cocci counts/ul
1	10.08	85.12		11.2	56		12.32	31.36		19.04	36.96		8.96	12.32		22.4	91.84		14.56	34.72		11.2	63.84		85.12	347.2		73.92	33.6	94.08	17.92		8.96	4.48
2	4.48	28		25.76	71.68		22.4	197.12		7.84	4.48		44.8	85.12		24.64	44.8		28	166.88		66.08	293.44		47.04	135.52		61.6	20.16	30.24	16.8		16.8	26.88
3	2.24	2.24		13.44	41.44		30.24	103.04		13.44	5.6		19.04	16.8		32.48	69.44		29.12	52.64		28	61.6		115.36	175.84		44.8	24.64	20.16	29.12		20.16	41.44
4	3.36	1.12		16.8	13.44		7.84	20.16		16.8	15.68		10.08	14.56		33.6	39.2		11.2	19.04		24.64	31.36		62.72	36.96		78.4	50.4	25.76	13.44		7.84	12.32
5	4.48	5.6		3.36	6.72		19.04	59.36		11.2	6.72		7.84	2.24		15.68	13.44		10.08	4.48		14.56	10.08		21.28	31.36		92.96	12.32	17.92	12.32		10.08	16.8
6	0	4.48		3.36	5.6		7.84	13.44		2.24	3.36		2.24	2.24		6.72	7.84		4.48	1.12		5.6	12.32		30.24	39.2		54.88	6.72	19.04	16.8		10.08	6.72
7	2.24	2.24		4.48	2.24		1.12	3.36		3.36	2.24		6.72	0		3.36	3.36		1.12	1.12		3.36	1.12		8.96	3.36		4.48	0	11.2	4.48		17.92	47.04
8	1.12	4.48		5.6	2.24		4.48	2.24		2.24	0		4.48	0		2.24	3.36		6.72	3.36		2.24	8.96		10.08	10.08		12.32	0	10.08	6.72		14.56	17.92
9	2.24	1.12		2.24	2.24		2.24	4.48		7.84	2.24		6.72	1.12		2.24	3.36		0	1.12		4.48	7.84		1.12	12.32		3.36	2.24	32.48	8.96		2.24	2.24
10	2.24	2.24		6.72	1.12		3.36	6.72		8.96	1.12		15.68	1.12		5.6	3.36		1.12	1.12		2.24	6.72		2.24	5.6		3.36	0	44.8	13.44		8.96	6.72
11	2.24	0		2.24	3.36		2.24	1.12		7.84	5.6		5.6	2.24		0	2.24		0	0		0	6.72		2.24	4.48		3.36	1.12	56	13.44		12.32	2.24
12	2.24	1.12		4.48	4.48		2.24	0		7.84	5.6		2.24	2.24		1.12	2.24		1.12	3.36		7.84	3.36		12.32	13.44		2.24	1.12	51.52	4.48		4.48	1.12
13	3.36	2.24		6.72	7.84		5.6	4.48		6.72	4.48		3.36	4.48		5.6	3.36		2.24	1.12		3.36	3.36		2.24	3.36		5.6	1.12	7.84	2.24		21.28	1.12
14	8.96	2.24		4.48	3.36		7.84	0		5.6	0		3.36	0		4.48	1.12		1.12	0		4.48	1.12		3.36	2.24		3.36	0	6.72	1.12		16.8	2.24
15	2.24	5.6		4.48	2.24		4.48	3.36		4.48	0		3.36	1.12		5.6	1.12		0	1.12		3.36	0		11.2	8.96		1.12	1.12	2.24	1.12		10.08	0
16	3.36	2.24		4.48	1.12		5.6	1.12		7.84	4.48		1.12	1.12		7.84	1.12		1.12	1.12		3.36	1.12		1.12	3.36		3.36	0	3.36	0		1.12	0
17	7.84	5.6		6.72	2.24		4.48	1.12		6.72	3.36		2.24	0		2.24	1.12		2.24	0		2.24	1.12		8.96	2.24		0	0	0	0		3.36	0
18	5.6	3.36		2.24	0		11.2	3.36		4.48	1.12		0	1.12		3.36	0		1.12	0		3.36	1.12		5.6	11.2		1.12	0	1.12	0		0	0
19	3.36	4.48		4.48	2.24		3.36	2.24		8.96	2.24		3.36	4.48		0	0		3.36	0		1.12	2.24		11.2	10.08		1.12	0	2.24	1.12		0	0
20	3.36	0		6.72	0		5.6	3.36		8.96	2.24		1.12	0		1.12	0		0	1.12		3.36	0		7.84	5.6		0	0	2.24	0		0	0
21	6.72	4.48		5.6	2.24		4.48	2.24		5.6	1.12		4.48	1.12		5.6	2.24		2.24	4.48		4.48	0		11.2	6.72		0	0	2.24	0		1.12	0
22	5.6	5.6		8.96	1.12		5.6	3.36		7.84	1.12		10.08	0		5.6	1.12		3.36	2.24		3.36	0		10.08	10.08		0	0	0	0		1.12	0
23	5.6	8.96		5.6	4.48		11.2	7.84		4.48	0		3.36	1.12		5.6	2.24		4.48	0		1.12	1.12		4.48	10.08		1.12	0	0	0		0	0
24	4.48	6.72		2.24	2.24		3.36	4.48		4.48	2.24		5.6	0		6.72	2.24		2.24	1.12		4.48	0		1.12	7.84		3.36	0	1.12	0
25	4.48	0		1.12	5.6		3.36	5.6		4.48	4.48		2.24	0		3.36	1.12		1.12	1.12		3.36	0		8.96	16.8		4.48	0	1.12	0
26	6.72	6.72		6.72	4.48		4.48	1.12		4.48	1.12		4.48	0		6.72	1.12		4.48	1.12		2.24	1.12		3.36	4.48				1.12	0
27	1.12	4.48		4.48	5.6		6.72	1.12		3.36	2.24		3.36	1.12		4.48	1.12		5.6	2.24		2.24	0		2.24	1.12				0	0
28	5.6	3.36		3.36	3.36		6.72	5.6		4.48	5.6		1.12	0		8.96	2.24		2.24	0		0	0		3.36	5.6				1.12	2.24
29	4.48	4.48		4.48	5.6		7.84	2.24		3.36	3.36		3.36	0		3.36	0		1.12	1.12		3.36	0		6.72	0				0	0
30	16.8	31.36		5.6	3.36		3.36	1.12		5.6	10.08		3.36	1.12		4.48	2.24		3.36	0		7.84	20.16		0	3.36				0	0

## Sheet: Fig.6
Field setting		M.bavaricum		cocci
	time/day	Mean	Error	Mean	Error
Earth's field	28	19.0058		12.7857
	36	8.58141		20.2729		insert data in Fig.6
	49	18.3413		15.7496
	56	5.24511		10.8605		Field setting (time/day)	M.bavaricum		cocci
	70	13.587		7.76402			Mean	standard deviation	Mean	standard deviation
	74	14.5575		16.2702		Earth's field (28-89)	13.0817	6.14322	11.726	4.54208
	78	11.1981		9.82944		Zero field (110-283)	5.80668	1.21936	11.4579	4.31841
	79	18.3524		6.4078		Earth's,field (289-333)	12.1651	5.26203	7.05224	2.3311
	83	19.7087		10.6009		Zero field (347-384)	8.01153	1.44365	9.45361	4.74558
	89	2.23962		6.71886		Earth's field (403-519)	19.7248	13.7658	13.8637	3.10614
Zero field	110	5.15778	0.851136	9.52077	3.14182	Alternating field (530-612)	6.89895	2.33357	0.480519	0.480519
	141	4.32969	0.77263	8.15	0.772256	insert data in Fig.7
	159	8.01145	1.15975	18.6879	9.44993
	176	5.91724	1.4173	11.4779	2.51593	Earth's field	14.7615	8.96558	11.224	4.39885
	200	4.33621	0.607664	7.498	1.43733	Zero field	6.59412	1.66079	10.7421	4.4044
	234	5.9821	0.842277	12.6895	5.36103	Alternating field	6.89895	2.33357	0.480519	0.439418
	250	7.06023	0.943413	10.2457	2.70704
	270	6.29995	0.821488	17.9789	5.94255
	283	5.16547	1.26881	6.87208	2.70219
Earth's field	289	6.2592	1.1125	4.14835	1.10366
	295	8.64715	1.84417	8.51675	2.82996
	306	10.758		5.2975
	318	16.3835	4.286	7.42896	1.39076
	333	18.7776	4.57853	9.86965	1.18037
Zero field	347	9.93485	3.80778	5.7539	1.54073
	362	8.79385	1.08195	7.71805	1.81078
	377	8.1337	1.49111	7.1883	1.52797
	383	6.52		8.91067
	384	6.67524		17.6971
Earth's field	403	8.81015	2.23407	17.8485	4.20969
	420	10.3668	2.00165	15.7621	4.59038
	445	11.2558	2.97014	10.0176	4.38576
	476	13.6644	2.88162	10.2931	2.66622
	500	40.782	13.6167	14.7711	5.0105
	519	33.47	9.56	14.49	2.13
Alternating field	530	10.0244	2.83229	1.39458	0.380403
	537	8.31633	1.54475	0.300667	0.0999953
	549	7.2416	1.34382	0.217504	0.125304
	566	6.69784	1.62197	0.332653	0.169495
	582	8.23316	1.64427	0.697292	0.563799
	596	4.54022	3.90597	0.268681	0.0895604
	612	3.2391	1.60132	0.152253	0.0303714

## Sheet: Fig.7a
depth,mm	oxygen,umol/L	depth, mm	earth	std.	zero	std.	alternating	std.
-10	258.155	1	1.9071	1.0218	0.79067	0.26705	0.73587	0.14717
-9.8	259.846	2	4.014	1.6831	2.2118	0.59598	1.6189	1.0302
-9.6	256.916	3	9.2916	2.7949	5.433	3.162	4.5133	0.09812
-9.4	256.886	4	12.608	3.6758	4.8671	1.0833	22.616	10.351
-9.2	257.253	5	14.976	5.1006	7.2277	1.9707	12.166	3.7284
-9	258.663	6	26.635	10.817	7.2331	1.356	7.1134	1.4227
-8.8	258.729	7	14.589	3.9923	5.7639	0.87133	7.3587	0.29435
-8.6	259.403	8	14.261	3.4607	4.6949	0.87492	6.6228	0.44152
-8.4	261.854	9	11.719	2.3005	4.2009	0.64113	6.3285	0.34341
-8.2	260.7	10	11.828	1.618	4.4023	0.62662	7.5549	2.1586
-8	261.578	11	11.158	1.7203	5.0823	0.87084	4.7096	1.2755
-7.8	264.096	12	11.314	1.6496	5.9097	0.97041	3.9737	1.6189
-7.6	264.971	13	12.713	1.9334	5.9191	1.1011	2.9435	0.78493
-7.4	265.799	14	11.801	2.0734	5.5962	0.91818	2.3548	0.39246
-7.2	270.421	15	11.271	2.4087	5.3943	0.81326	3.4341	0.19623
-7	273.649	16	11.084	2.6379	4.1613	0.55555	2.6982	0.83399
-6.8	274.399	17	11.943	3.2669	4.0818	0.51256	2.7473	0.49058
-6.6	273.626	18	8.7432	2.8608	5.0243	0.79039	2.9435	1.2755
-6.4	272.794	19	6.9456	2.036	3.9246	0.47999	3.4831	0.44152
-6.2	271.667	20	6.2296	1.6876	2.8507	0.4431	4.5624	0.44152
-6	270.111	21	4.7995	1.3342	2.6974	0.46335	5.0039	0.78493
-5.8	268.783	22	3.9334	0.79157	2.8953	0.3156	5.0039	1.2755
-5.6	271.319	23	3.47	0.65115	2.587	0.44426	5.4945	0.49058
-5.4	278.732	24	2.6671	0.59915	2.6329	0.47239	6.0832	2.4529
-5.2	276.276	25	3.7685	1.1082	2.6007	0.57097	8.5852	3.7775
-5	269.115
-4.8	260.244
-4.6	261.178
-4.4	262.507
-4.2	261.828
-4	263.737
-3.8	262.822
-3.6	259.435
-3.4	260.174
-3.2	261.866
-3	260.667
-2.8	266.224
-2.6	273.631
-2.4	277.119
-2.2	278.32
-2	268.856
-1.8	257.086
-1.6	253.5
-1.4	258.583
-1.2	260.176
-1	258.658
-0.8	255.889
-0.6	248.363
-0.4	237.452
-0.2	226.161
0	213.13
0.2	201.14
0.4	187.967
0.6	171.927
0.8	153.377
1	131.575
1.2	112.03
1.4	93.3631
1.6	78.4992
1.8	64.9702
2	54.2053
2.2	44.3281
2.4	36.7371
2.6	28.8647
2.8	21.493
3	14.8819
3.2	10.4923
3.4	7.16677
3.6	4.47216
3.8	1.89163
4	0.10606
4.2	-0.45227
4.4	0.13658
4.6	0.08955
4.8	0.01551
5	-0.39749
5.2	-0.01426
5.4	-0.07404
5.6	0.26941
5.8	-0.17561
6	-0.35521
6.2	-0.22513
6.4	0.23214
6.6	0.2449
6.8	-0.24114
7	-0.53407
7.2	-0.5926
7.4	-0.33795
7.6	-0.16935
7.8	-0.26341
8	-0.27641
8.2	-0.60636
8.4	-0.31018
8.6	0.06304
8.8	0.02426
9	-0.38198
9.2	0.10381
9.4	0.16785
9.6	0.20287
9.8	0.10832
10	0.29017
10.2	0.07354
10.4	-0.25265
10.6	-0.17285
10.8	-0.23464
11	-0.4958
11.2	-0.17485
11.4	-0.24064
11.6	-0.44951
11.8	0.05278
12	0.15759
12.2	0.00525
12.4	0.13133
12.6	-0.13233
12.8	-0.00925
13	-0.23764
13.2	0.21738
13.4	0.11532
13.6	0.19612
13.8	-0.09881
14	-0.04903
14.2	-0.14408
14.4	-0.33845
14.6	-0.52206
14.8	-0.63363
15	-0.75945
15.2	-0.47528
15.4	-0.78772
15.6	-1.02911
15.8	-0.84575
16	-0.75345
16.2	-0.96733
16.4	-1.10341
16.6	-1.01586
16.8	-1.0849
17	-0.99634
17.2	-1.2655
17.4	-1.1782
17.6	-1.03962
17.8	-1.38883
18	-1.13768
18.2	-1.22548
18.4	-1.40209
18.6	-1.32004
18.8	-1.59245
19	-1.36707
19.2	-1.10516
19.4	-1.33329
19.6	-1.1014
19.8	-1.32129
20	-1.11967

## Sheet: Fig.7b
depth,mm	oxygen,umol/L	depth, mm	earth	std.	zero	std.	alternating	std.
-10	258.155	1	2.0403	1.127	1.7078	0.43732	0.09812	0.09812
-9.8	259.846	2	3.5735	0.98069	6.2748	1.478	0.19623	0.19623
-9.6	256.916	3	7.8619	2.2554	8.372	2.2964	0.5887	0.5887
-9.4	256.886	4	8.8474	1.7593	10.115	2.5064	1.1283	0.9321
-9.2	257.253	5	12.496	2.5373	9.4325	1.571	2.0604	2.0604
-9	258.663	6	12.837	3.3972	9.0779	1.5634	0.9321	0.73587
-8.8	258.729	7	12.973	2.4335	12.264	4.0417	1.0793	0.68681
-8.6	259.403	8	18.022	4.4392	12.482	3.6132	1.3246	0.44152
-8.4	261.854	9	18.089	4.2203	9.808	1.9519	0.83399	0.34341
-8.2	260.7	10	16.861	3.9034	8.1121	1.0358	0.9321	0.34341
-8	261.578	11	17.647	4.1413	8.3924	1.027	0.83399	0.83399
-7.8	264.096	12	12.88	2.5308	6.9067	1.0233	0.39246	0.29435
-7.6	264.971	13	13.588	3.9057	8.309	2.2826	0.19623	0.19623
-7.4	265.799	14	7.9473	1.6384	9.0188	2.7543	0.29435	0.09812
-7.2	270.421	15	6.8332	2.3991	9.9975	3.7048	0.24529	0.04906
-7	273.649	16	5.0409	2.2941	7.5313	2.0135	0.34341	0.04906
-6.8	274.399	17	3.1222	1.3213	6.0635	1.8015	0.04906	0.04906
-6.6	273.626	18	1.2183	0.34481	4.8442	2.1283	0.09812	0.09812
-6.4	272.794	19	0.60932	0.18966	3.1721	1.3121	0.24529	0.04906
-6.2	271.667	20	0.27753	0.11053	2.3591	1.1638	0.24529	0.04906
-6	270.111	21	0.27175	0.11636	0.91518	0.42164	0.24529	0.24529
-5.8	268.783	22	0.18824	0.07756	0.73165	0.30118	0.24529	0.04906
-5.6	271.319	23	0.19639	0.05476	0.49702	0.18173	0.24529	0.04906
-5.4	278.732	24	0.12418	0.04747	0.69494	0.2615	0.09812	0
-5.2	276.276	25	0.85468	0.51745	1.9013	0.83489	0.04906	0.04906
-5	269.115
-4.8	260.244
-4.6	261.178
-4.4	262.507
-4.2	261.828
-4	263.737
-3.8	262.822
-3.6	259.435
-3.4	260.174
-3.2	261.866
-3	260.667
-2.8	266.224
-2.6	273.631
-2.4	277.119
-2.2	278.32
-2	268.856
-1.8	257.086
-1.6	253.5
-1.4	258.583
-1.2	260.176
-1	258.658
-0.8	255.889
-0.6	248.363
-0.4	237.452
-0.2	226.161
0	213.13
0.2	201.14
0.4	187.967
0.6	171.927
0.8	153.377
1	131.575
1.2	112.03
1.4	93.3631
1.6	78.4992
1.8	64.9702
2	54.2053
2.2	44.3281
2.4	36.7371
2.6	28.8647
2.8	21.493
3	14.8819
3.2	10.4923
3.4	7.16677
3.6	4.47216
3.8	1.89163
4	0.10606
4.2	-0.45227
4.4	0.13658
4.6	0.08955
4.8	0.01551
5	-0.39749
5.2	-0.01426
5.4	-0.07404
5.6	0.26941
5.8	-0.17561
6	-0.35521
6.2	-0.22513
6.4	0.23214
6.6	0.2449
6.8	-0.24114
7	-0.53407
7.2	-0.5926
7.4	-0.33795
7.6	-0.16935
7.8	-0.26341
8	-0.27641
8.2	-0.60636
8.4	-0.31018
8.6	0.06304
8.8	0.02426
9	-0.38198
9.2	0.10381
9.4	0.16785
9.6	0.20287
9.8	0.10832
10	0.29017
10.2	0.07354
10.4	-0.25265
10.6	-0.17285
10.8	-0.23464
11	-0.4958
11.2	-0.17485
11.4	-0.24064
11.6	-0.44951
11.8	0.05278
12	0.15759
12.2	0.00525
12.4	0.13133
12.6	-0.13233
12.8	-0.00925
13	-0.23764
13.2	0.21738
13.4	0.11532
13.6	0.19612
13.8	-0.09881
14	-0.04903
14.2	-0.14408
14.4	-0.33845
14.6	-0.52206
14.8	-0.63363
15	-0.75945
15.2	-0.47528
15.4	-0.78772
15.6	-1.02911
15.8	-0.84575
16	-0.75345
16.2	-0.96733
16.4	-1.10341
16.6	-1.01586
16.8	-1.0849
17	-0.99634
17.2	-1.2655
17.4	-1.1782
17.6	-1.03962
17.8	-1.38883
18	-1.13768
18.2	-1.22548
18.4	-1.40209
18.6	-1.32004
18.8	-1.59245
19	-1.36707
19.2	-1.10516
19.4	-1.33329
19.6	-1.1014
19.8	-1.32129
20	-1.11967

## Sheet: data for text S1-table2
Field setting	Time/day	M. bavaricum cell/μL									Field setting	Time/day	cocci cell/ μL
Earth's field	28	19.01									Earth's field	28	12.79
	36	8.58										36	20.27
	49	18.34										49	15.75
	56	5.25										56	10.86
	70	13.59										70	7.76
	74	14.56										74	16.27
	78	11.2										78	9.83
	79	18.35										79	6.41
	83	19.71										83	10.6
	89	2.24										89	6.72
Zero field	110	6.04	9.71	4.22	4.37	4.15	7.16	3.65	1.96		Zero field	110	4.28	3.12		10.08		12.82		5.11		6.73		4.11		29.91
	141	7.91	5.46	3.42	4.97	2.28	0.98	3.75	5.87			141	4.97	7.82		5.95		9.29		10.51		6.85		8.56		11.25
	159	8.22	6.98	15.32	9	6.65	5.15	4.89	7.89			159	7.56	18.91		6.32		4.3				10.63		15.32		3
	176	5.84	2.51	4.41	8.49	4.01	4.69	2.72	14.67			176	9.3	9.92		18.88		9.1		8.08		25.54		7.27		3.74
	200	3.78	3	2.35	3.33	5.48	4.89	4.04	7.82			200	5.74	7.04		5.74		12.91		7.82		13.95		4.89		1.89
	234	4.24	3.85	2.8	4.89	6.32	8.74	8.08	8.93			234	16.1	48.12		0.78		12.97		6.13		7.11		7.69		2.61
	250	7.24	2.02	6.52	7.56	7.69	10.17	8.22				250	22.04	3.85		11.61		14.08		4.3		13.63		2.22
	270	6.13	3.72	3.19	6.13	8.67	5.8	10.24	6.52			270	41.47	35.53		1.76		36.25		10.76		6.78		10.04		1.24
	283	4.11	1.83	3.65	7.76	8.48						283	10.43	1.63		6.26		15.19		0.85
Earth's field	289	3	3.06	4.5	6.13	11.34	6.72	10.43	4.89		Earth's field	289	4.24	3		0.78		3.26		3.98		5.87		10.76		1.3
	295	2.15	3	4.43	15.97	10.11	10.76	14.8	7.95			295	1.17	27.19		4.37		7.3		6.26		10.69		5.35		5.8
	306	10.76										306	5.3
	318	14.28	4.04	8.42	10.12	31.94	38.34	13.76	10.17			318	3.91	3.78		13.3		12.09		8.28		9.52		5.09		3.46
	333	15.26	12.52	10.3	17.21	48.51	24.38	13.5	8.54			333	5.28	8.61		7.24		15.45		11.67		9		13.24		8.48
Zero field	347	4.37	4.69	4.11	4.82	9.13	36.12	7.63	8.61		Zero field	347	5.41	2.35		3.19		8.22		4.56		6.19		1.11		15
	362	8.08	5.09	6.91	15.65	8.8	8.15	8.41	9.26			362	7.17	2.28		10.24		11.61		15.52		0.78		3.72		10.43
	377	4.5	5.54	3.59	10.63	16.63	6.19	9.39	8.61			377	10.95	4.3		14.02		7.11		5.02		1.56		3.72		10.82
	383	6.52										383	8.91
	384	6.68										384	17.7
Earth's field	403	4.43	5.02	1.3	9.52	17.34	19.04	8.41	5.41		Earth's field	403	24.84	11.41		9.32		23.93		39.97		0.78		18.13		14.41
	420	7.69	3.59	5.22	8.8	21.32	14.87	11.67	9.78			420	43.1	8.02		20.41		16.1		17.34		1.17		15.84		4.11
	445	6	6.72	8.46	6.85	3.22	29.33	15.99	13.48			445	38.73	4.24		6.4		5.19		14.28		0.72		9.36		1.21
	476	10.3	4.21	9.22	8.51	16.43	22.75	24.23				476	25.88	6.94		9		7.75		6.18		5.91		10.39
	507	7.79	4.12	20.38	68.02	40.08	39.54	105.55				507	41.65	15.45		19.97		11.46		3.54		4.75		6.58
	519	49.44	4.52	7.57	25.52	34.66	34.3	78.28				519	22.35	16.12		14.15		17.46		13.21		14.37		3.76
Alternating field	530	6.85	1.88	5.78	10.7	4.66	18.14	22.17			Alternating field	530	3.27	0.67		1.88		1.88		0.49		0.85		0.72
	537	3.58	2.87	13.39	11.24	7.25	11.87	8.02				537	0.09	0.85		0.27		0.4		0.13		0.22		0.13
	549	11.02	1.57	6.85	5.55	4.88	9.81	11.02				549	0.09	0.94		0		0.27		0		0.13		0.09
	566	4.7	1.93	3.13	14.51	5.82	9.72	7.08				566	0.13	1.3		0.13		0.22		0.09		0.45		0
	582	13.21	5.64	11.02	13.61	2.37	6.05	5.73				582	4.08	0.13		0.27		0.18		0		0.09		0.13
	596	4.54										596	0.58	0.04		0.09		0.36		0.58		0.13		0.09
	612	1.07	1.43	7.08	8.46	1.39						612	0.22	0.18		0.13		0.18		0.04
	M. bavaricum concentration (individual profiles per μL) in Earth’s field, zero field and alternating field. The transition period from zero field to Earth’s field is about one month. The concentration of the two measurements (italic data) after the transition period is regarded as the mean level in Earth’s field. The mean level in initial Earth’s field (day 28~89) is the average of all individual…
